# Supplementary material for: The impact of green finance on total factor carbon emission reduction efficiency in China
Source: Environ Sci Pollut Res Int. 2023 Nov 29;31(1):757–71. doi: 10.1007/s11356-023-30734-y (PMC10789878; doi:10.1007/s11356-023-30734-y)
Supplement: Supplementary file 1 — (XLSX 97 kb) [file 11356_2023_30734_MOESM1_ESM.xlsx]

## Sheet: EsEPL
Energy-saving and environmental protection loans (in hundred million yuan)
Loan amount of financial institutions												Energy-saving and environmental protection loans
Region Year	2010	2011	2012	2013	2014	2015	2016	2017	2018	2019	2020	2010	2011	2012	2013	2014	2015	2016	2017	2018	2019	2020
Beijing Municipality	36479.6	39660.5	43189.5	47880.9	53650.6	58559.4	63739.4	69556.2	70483.7	76875.6	84308.8	314.479	369.708	574.383	1480.12	2580.84	2832.84	2995.5	3192.26	3461.18	3962.49	4846.36
Tianjin Municipality	13774.1	15924.7	18396.8	20857.8	23223.4	25994.7	28754	31602.5	34084.9	36141.3	38859.4	118.742	148.447	244.662	644.767	1117.15	1257.51	1351.33	1450.39	1673.78	1862.87	2233.77
Hebei Province	15948.9	18460.6	21318	24423.2	28052.3	32608.5	37352.2	43315.3	48115.3	53788.5	60993.2	137.491	172.086	283.511	754.983	1349.44	1577.45	1755.41	1987.94	2362.75	2772.48	3506.1
Shanxi Province	9728.68	11265.6	13211.3	15025.5	16559.4	18574.8	20356.5	22573.8	25256.4	28119.4	30640.8	83.8679	105.015	175.699	464.475	796.583	898.568	956.676	1036.02	1240.24	1449.39	1761.34
Inner Mongolia Autonomous Region	7919.47	9727.7	11392.5	13056.7	15066	17264.3	19458.5	21566.3	22195.7	23178.1	23327.6	68.2713	90.6798	151.511	403.616	724.743	835.172	914.472	989.78	1089.94	1194.7	1340.95
Liaoning Province	19622	22831.7	26306.5	29722	33023.5	36282.8	38685.6	41278.7	44985	49582.6	52209.4	169.155	212.833	349.854	918.782	1588.58	1755.2	1818.07	1894.48	2209.04	2555.69	3001.17
Jilin Province	7279.62	8240.9	9270.3	10805.2	12695.3	15308.8	17210.5	18010.3	18993.3	20884.4	22751.1	62.7554	76.8202	123.287	334.016	610.701	740.574	808.825	826.58	932.686	1076.47	1307.81
Heilongjiang Province	7390.6	8761.1	10259.9	11782.5	13791.5	16644.9	18086.2	19466.1	20326	21510.4	22585.9	63.7121	81.6694	136.448	364.227	663.434	805.207	849.981	893.392	998.13	1108.73	1298.31
Shanghai Municipality	34154.2	37196.8	40982.5	44357.9	47915.8	53387.2	59982.2	67182	73272.4	79843	84643	294.433	346.742	545.032	1371.21	2304.97	2582.64	2818.93	3083.3	3598.12	4115.44	4865.57
Jiangsu Province	42522.9	49101.2	57464.3	64503.2	71949.8	78866.3	92957	104007	117808	135140	156577	366.577	457.712	764.226	1993.96	3461.11	3815.2	4368.62	4773.39	5785.08	6965.66	9000.6
Zhejiang Province	46938.5	53239.3	59509.1	65338.5	71361	76466.3	81804.5	90233.3	105775	121751	143612	404.643	496.287	791.42	2019.78	3432.79	3699.1	3844.49	4141.23	5194.19	6275.53	8255.28
Anhui Province	11737.8	14164.4	16795.2	19688.2	22754.7	26144.4	30774.5	35162	39452.7	44940.7	52125	101.188	132.038	223.362	608.612	1094.6	1264.75	1446.28	1613.75	1937.37	2316.43	2996.32
Fujian Province	15920.8	18982.8	22427.5	25963.5	30051.3	33694.4	37787.3	41899.7	46503.5	52640.8	59859.7	137.248	176.954	298.267	802.596	1445.6	1629.99	1775.86	1922.97	2283.6	2713.33	3440.94
Jiangxi Province	7843.28	9301.95	11080.1	13111.7	15696.8	18561.1	21847.4	25900.4	30567.1	35696.8	41667.7	67.6145	86.7111	147.356	405.316	755.089	897.903	1026.74	1188.69	1501.03	1839.96	2395.2
Shandong Province	32329.6	37301.8	40018.9	47952.1	53662.2	59063.3	65243.5	70873.9	77810.5	86325.6	97880.6	278.703	347.72	532.217	1482.32	2581.4	2857.22	3066.19	3252.74	3820.96	4449.58	5626.51
Henan Province	15871.3	17648.9	20031.4	23511.4	27583.3	31432.6	37139.6	42546.8	48870.6	56885.4	64115.2	136.822	164.52	266.401	726.797	1326.88	1520.57	1745.42	1952.67	2399.84	2932.11	3685.56
Hubei Province	14583.3	16332	18941	21795.5	25170.1	29514.6	34530.7	39571.1	45805.7	50664	59872.1	125.718	152.244	251.9	673.755	1210.79	1427.78	1622.81	1816.11	2249.34	2611.43	3441.65
Hunan Province	11521.7	13462.5	15648.6	18141.1	20783.1	24221.9	27532.3	31850	36460.5	42415.4	49402.8	99.3248	125.495	208.113	560.787	999.761	1171.75	1293.91	1461.75	1790.43	2186.27	2839.84
Guangdong Province	50120	58615.3	67077.1	75664.2	84921.8	95661.1	110928	126032	145169	167995	195681	432.069	546.401	892.068	2338.97	4085.12	4627.66	5213.2	5784.2	7128.7	8659.14	11248.4
Guangxi Zhuang Autonomous Region	8979.87	10646.4	12355.5	14081	16071	18119.3	20640.5	23226.1	26688.3	30497.4	35196.8	77.4127	99.2441	164.318	435.28	773.085	876.532	970.025	1065.96	1310.56	1571.96	2023.23
Hainan Province	2509.72	3194.59	3889.63	4630.78	5391.51	6650.66	7687.65	8459.27	8820.12	9521.1	9981.72	21.6355	29.7794	51.7287	143.149	259.356	321.73	361.29	388.236	433.121	490.757	573.783
Chongqin Municipality	10888.1	13195.2	15594.2	17381.5	20630.7	22955.2	25524.2	25924	32248	37105	41908.9	93.8634	123.003	207.389	537.308	992.43	1110.47	1199.54	1189.78	1583.57	1912.55	2409.07
Sichuan Province	19485.7	22514.2	26163.2	30298.8	34750.7	38704	43543	49144.1	55390.9	62493.8	71026	167.98	209.874	347.949	936.614	1671.67	1872.33	2046.35	2255.46	2720.03	3221.19	4082.82
Guizhou Province	5771.74	6875.65	8350.17	10157	12438	15121	17961	20965.3	24617	28533.3	32299.4	49.7564	64.0936	111.05	313.977	598.324	731.487	844.099	962.197	1208.84	1470.72	1856.68
Yunnan Province	10706	12347	14169	16128.9	18368.4	21243.2	23491.4	25857.6	28485.7	31565	35052.1	92.293	115.096	188.435	498.585	883.603	1027.65	1104	1186.73	1398.82	1626.99	2014.91
Tibet Autonomous Region	301.824	409.053	664.046	1076.96	1619.46	2124.49	3048.64	4043.64	4555.74	4695.46	4957.09	2.60193	3.81312	8.83124	33.2915	77.9033	102.773	143.274	185.582	223.715	242.023	284.95
Shaanxi Province	10222.2	12097.3	13865.6	16537.7	19174	22096.8	24224.4	26924.5	30742.7	34337.1	39185.8	88.1224	112.769	184.401	511.222	922.359	1068.95	1138.45	1235.69	1509.65	1769.88	2252.53
Gansu Province	4576.68	5736.2	7196.6	8822.23	11075.8	13728.9	15926.4	17707.2	19371.7	20677.9	22159.4	39.4541	53.4718	95.7086	272.717	532.795	664.143	748.479	812.669	951.27	1065.83	1273.8
Qinghai Province	1823.81	2238.99	2791.68	3514.68	4171.73	5124.1	5717.16	6353.05	6634.93	6689.47	6620.9	15.7225	20.8715	37.1269	108.648	200.679	247.881	268.684	291.572	325.815	344.803	380.592
Ningxia Hui Autonomous Region	2419.89	2907.24	3372.12	3947.29	4608.28	5150.32	5695.96	6461.48	7038.52	7427.57	7981.87	20.8611	27.1008	44.8463	122.021	221.679	249.15	267.688	296.548	345.634	382.848	458.825
Xinjiang Uygur Autonomous Region	5211.38	6603.4	8385.98	10377.1	12237.6	13651	15196	17477.6	18774.3	20525.6	22905.8	44.9257	61.5557	111.526	320.783	588.685	660.373	714.153	802.128	921.93	1057.97	1316.71
China's total loans(in hundred million yuan)	509226	581893	672875	766327	867868	993460	1120552	1256074	1417516	1586021	1.79941e+06
Green credit in China(in hundred million yuan)	4389.88	5424.3	8948.66	23689.1	41748.4	48059.2	52661.6	57647.2	69608.6	81750.1	103436

## Sheet: IIER
Industrial interest expense ratio
Region Year	2010	2011	2012	2013	2014	2015	2016	2017	2018	2019	2020
Beijing Municipality	0.654496	0.523149	0.532937	0.52415	0.448362	0.270081	0.340706	0.287519	0.247118	0.191665	0.28426
Tianjin Municipality	0.64035	0.587214	0.584772	0.543053	0.535445	0.521228	0.220504	0.308235	0.557651	0.414982	0.487963
Hebei Province	0.608865	0.559369	0.583908	0.585793	0.555673	0.547797	0.548162	0.537097	0.527292	0.537814	0.614798
Shanxi Province	0.552927	0.522277	0.48947	0.424436	0.40264	0.378807	0.339995	0.343389	0.346266	0.380841	0.308248
Inner Mongolia Autonomous Region	0.640509	0.665264	0.642622	0.649783	0.693349	0.69627	0.693632	0.681167	0.67023	0.676823	0.685031
Liaoning Province	0.58833	0.55568	0.556961	0.535547	0.550062	0.550753	0.543472	0.56611	0.587798	0.589261	0.581711
Jilin Province	0.440697	0.451764	0.429004	0.446695	0.480966	0.475711	0.469745	0.503864	0.549647	0.422246	0.453766
Heilongjiang Province	0.587216	0.46296	0.470487	0.470526	0.452192	0.452558	0.459268	0.472515	0.485695	0.350776	0.399285
Shanghai Municipality	0.50676	0.386866	0.345422	0.336411	0.284505	0.304269	0.33165	0.329764	0.327926	0.333619	0.327644
Jiangsu Province	0.403122	0.396533	0.394446	0.381068	0.370286	0.351123	0.353878	0.345734	0.337116	0.335727	0.338328
Zhejiang Province	0.278217	0.277421	0.274877	0.277207	0.292333	0.296486	0.30266	0.301054	0.299362	0.28902	0.302136
Anhui Province	0.452021	0.417203	0.383576	0.384806	0.356068	0.334389	0.315333	0.320592	0.326044	0.387162	0.419573
Fujian Province	0.498221	0.441284	0.435042	0.440729	0.447563	0.459937	0.458338	0.443376	0.428795	0.449462	0.479802
Jiangxi Province	0.618696	0.617992	0.630574	0.589695	0.582138	0.531399	0.497995	0.489168	0.48151	0.402418	0.420655
Shandong Province	0.432395	0.425464	0.403758	0.39324	0.396047	0.393961	0.372521	0.419303	0.470166	0.503469	0.551119
Henan Province	0.533923	0.50393	0.520949	0.509714	0.498822	0.469936	0.44654	0.457791	0.469575	0.483194	0.51151
Hubei Province	0.619055	0.611006	0.57273	0.526144	0.517416	0.504157	0.472611	0.455468	0.4366	0.395996	0.421162
Hunan Province	0.574436	0.559615	0.510248	0.51682	0.480654	0.467734	0.4554	0.429713	0.401692	0.418312	0.44563
Guangdong Province	0.499463	0.431549	0.409086	0.399004	0.388484	0.371416	0.349792	0.326492	0.306545	0.315296	0.321682
Guangxi Zhuang Autonomous Region	0.670405	0.619437	0.586653	0.572277	0.555361	0.554384	0.546746	0.552403	0.558371	0.583278	0.623362
Hainan Province	0.563006	0.449784	0.504373	0.488572	0.325344	0.514242	0.599533	0.596044	0.600132	0.598139	0.617698
Chongqin Municipality	0.552013	0.469089	0.522662	0.488486	0.495886	0.471481	0.440878	0.429482	0.416471	0.428476	0.420848
Sichuan Province	0.539631	0.534204	0.504496	0.513099	0.592993	0.549082	0.553599	0.545403	0.536914	0.538532	0.545489
Guizhou Province	0.772094	0.751926	0.737023	0.708405	0.696752	0.709183	0.685515	0.695952	0.707033	0.71245	0.724538
Yunnan Province	0.828548	0.738845	0.776911	0.785226	0.79921	0.817477	0.804218	0.793892	0.782921	0.793118	0.797769
Tibet Autonomous Region	0.0277778	0.295918	0.557692	0.496094	0.546392	0.809269	0.803213	0.680982	0.605459	0.532	0.565217
Shaanxi Province	0.615839	0.535472	0.52913	0.503563	0.501054	0.483731	0.522277	0.528309	0.533934	0.51981	0.566484
Gansu Province	0.805238	0.845438	0.829725	0.805856	0.794124	0.817491	0.784303	0.785513	0.786464	0.757765	0.762654
Qinghai Province	0.86693	0.887554	0.862565	0.86926	0.874516	0.903974	0.906046	0.882171	0.859424	0.858301	0.818079
Ningxia Hui Autonomous Region	0.651834	0.707298	0.674067	0.663568	0.639153	0.609013	0.685806	0.71078	0.73042	0.725932	0.732157
Xinjiang Uygur Autonomous Region	0.597516	0.580023	0.57831	0.607036	0.629064	0.671946	0.672218	0.700843	0.729473	0.200076	0.699952

## Sheet: EMVEP
The market value of environmental protection companies in each province(in hundred million yuan)
Region Year	2010	2011	2012	2013	2014	2015	2016	2017	2018	2019	2020
Beijing Municipality	499.123	365.44	454.187	796.484	1049.15	1636.11	1332.49	1614.78	800.491	751.528	806.989
Tianjin Municipality	98.0506	83.921	94.8582	169.327	269.787	304.688	239.477	284.906	172.437	152.922	159.239
Hebei Province	101.461	50.2236	44.2146	65.2235	78.9197	152.056	102.886	120.053	63.5132	66.8396	56.2002
Shanxi Province	19.734	10.12	13.639	13.363	16.675	30.199	39.146	38.64	14.674	15.617	16.905
Inner Mongolia Autonomous Region	0	0	0	0	0	0	0	0	0	0	0
Liaoning Province	0	0	0	0	0	0	0	0	0	0	0
Jilin Province	0	0	0	0	0	0	0	0	0	0	0
Heilongjiang Province	55.8849	55.1551	47.7884	81.5778	132.451	124.521	184.407	170.695	95.4678	98.0283	68.3732
Shanghai Municipality	0	15.5811	30.2818	39.9933	55.5478	69.3627	75.9828	266.25	155.422	153.351	229.411
Jiangsu Province	71.1788	123.295	154.421	184.55	315.973	531.689	426.16	440.866	332.304	458.339	576.019
Zhejiang Province	278.145	305.987	251.785	448.813	560.046	1452.65	1335.31	1334.79	721.755	932.703	1130.89
Anhui Province	0	0	0	0	38.555	85.4618	68.2064	118.587	69.6227	90.7448	28.1049
Fujian Province	90.1446	60.9471	55.5105	166.748	182.584	361.7	284.748	350.466	188.726	254.547	375.085
Jiangxi Province	37.8315	26.895	24.222	54.3819	58.5113	99.6245	244.252	235.317	79.0497	66.9523	162.568
Shandong Province	107.272	81.2434	62.6409	58.307	64.2033	57.4802	48.191	28.2269	19.1943	82.0519	113.804
Henan Province	33.8172	48.3964	42.13	96.2535	118.842	275.281	263.16	212.768	122.816	145.571	229.118
Hubei Province	177.199	134.429	140.325	281.92	326.663	404.084	355.968	396.945	189.437	178.797	164.389
Hunan Province	0	31.7138	35.1263	57.7981	61.1037	115.924	79.9004	72.6354	33.7073	30.2915	43.6971
Guangdong Province	132.028	147.277	236	277.253	417.99	686.541	558.775	537.801	527.311	528.675	642.127
Guangxi Zhuang Autonomous Region	0	0	0	0	0	186.269	146.991	127.593	77.8647	88.786	96.0128
Hainan Province	0	0	0	0	0	0	0	0	0	0	0
Chongqin Municipality	461.017	352.31	319.274	415.244	561.02	619.027	462.233	392.252	317.688	323.342	457.422
Sichuan Province	95.3168	121.736	112.52	215.126	290.693	400.359	316.659	283.236	184.059	196.095	204.682
Guizhou Province	41.0184	26.7126	28.5272	38.191	75.6646	101.407	61.0634	40.6386	21.8596	28.0208	30.595
Yunnan Province	0	0	0	0	0	0	0	0	0	0	0
Shaanxi Province	64.6937	36.9264	59.0141	63.2147	88.2661	200.549	168.903	150.009	88.5504	183.576	167.045
Gansu Province	31.1335	32.2062	25.7148	32.0947	37.7503	44.4646	58.0479	52.2271	33.0905	42.2601	43.4562
Qinghai Province	0	0	0	0	0	0	0	0	0	0	0
Ningxia Hui Autonomous Region	0	0	0	0	0	0	0	0	0	0	0
Xinjiang Uygur Autonomous Region	0	0	0	0	0	0	0	0	0	0	0

## Sheet: Total market value
Total market value(in hundred million yuan)
Region Year	2010	2011	2012	2013	2014	2015	2016	2017	2018	2019	2020
Beijing Municipality	118072	101638	109228	100017	149059	158992	150501	168876	144887	170794	177449
Anhui Province	5709.04	4546.55	4870.16	5010.77	7392.06	11235.5	10896.7	13983.8	8418.63	13540.6	19404
Chongqin Municipality	2620.38	2036.54	2208.61	2815	4469.15	6514.96	6736.91	6209.14	4710.51	6376.13	9861.48
Fujian Province	6782.32	5465.54	6167.13	6465.2	10504.5	15738.7	14831.5	16827.7	14407.9	19338.7	31496.3
Gansu Province	1303.46	1045.52	1226.01	1568.52	2698.7	2846.62	2767.86	3408.74	1794.39	2159.37	2501.08
Guangdong Province	35345.2	26189.5	30901.8	35685.3	56011.5	88220	83984.4	104980	84171.3	124358	162402
Guangxi Zhuang Autonomous Region	1521.95	1200.92	1276.9	1367.25	2234.19	4074.52	3762.86	3058.73	2381.49	2891.44	2915.7
Guizhou Province	3075.84	2911.47	3209.06	2387.06	4002.38	5245.97	6839.13	11306.7	9391.48	16931.5	28280.5
Hainan Province	1547.4	1274.83	1487.71	1829.14	2796.61	3621.05	3941.5	3613.74	2059.81	2327.06	2502.12
Hebei Province	3452.39	3129.9	3716.05	4249.03	6131.71	8279.15	8047.39	8562.89	6117.75	6978.7	11513.6
Henan Province	4355.69	3523.74	4111.24	4480.67	5613.1	8764.12	8817.11	9778.21	7001.92	10080.1	14936.5
Heilongjiang Province	2118.2	1376.98	1610.92	1943.08	3210.47	4910.73	4481.36	3802.39	2441.79	2782.61	3605.02
Hubei Province	5130.99	3831.21	4091.58	5031.03	7439.35	11023.4	11387.9	11400.6	8389.01	12490.5	15819.7
Hunan Province	5206.91	4216.03	4318.28	4016.84	6292.24	10186.4	9040.23	9579.36	7092.63	9939.49	17629.8
Jilin Province	2273.9	1463.2	1833.6	2118.35	3489.07	4948.56	4347.16	4156.26	2543.19	3404.99	5004.56
Jiangsu Province	13515.6	10857.2	11180.6	12453.2	20202.7	35700.7	37536.9	39929.6	31479.9	42758.5	62591.4
Jiangxi Province	3316.25	2189.29	2287.44	1947.22	2628.43	4004.31	4047.93	4131.87	3084.93	4052.75	6615.86
Liaoning Province	4553.17	3337.98	3219.4	3425.34	5968.23	9540.36	9001.68	8362.23	5675.84	7030.77	8334.02
Inner Mongolia Autonomous Region	3206.57	2545.62	3375.33	3244.28	4203.95	5467.01	5215.34	6762.07	4543.72	5204.22	6417.65
Ningxia Hui Autonomous Region	535.662	381.984	381.718	356.991	489.884	817.335	1057.13	916.643	466.204	1272.31	1365.83
Qinghai Province	2082.03	1087.53	991.438	747.596	966.669	1409.8	1657.18	1585.16	994.104	964.13	1352.08
Shandong Province	11724.8	9288.71	9411.53	10138.2	12682.3	19255.8	19927.9	21571.2	15253.7	23005.8	34079.7
Shanxi Province	6249.15	4595.92	4573.39	3633.64	5483.82	5863.7	5629.7	6271.97	4307.64	5157.92	7685.62
Shaanxi Province	3100.26	1884.7	2118.74	2207.05	4850.93	6946.27	6437.8	6297.11	4869.17	6773.14	12708.7
Shanghai Municipality	27746.6	21821.8	24442.3	26815.5	41404.5	61587.3	55559.3	58306.9	43999.8	56832.3	76485.1
Sichuan Province	7642.65	5888.86	5951.89	5563.8	8565.5	13830.3	13499.1	15120.7	10795.9	17954.8	30625.1
Tianjin Municipality	4335.94	2804.84	3052.7	3947.02	5602.79	6360.28	5424.84	5432.14	3939.93	7466.44	9724.62
Tibet Autonomous Region	801.922	546.113	572.309	718.658	835.112	1407.49	1528.07	1371.48	1129.72	1687.45	2089.69
Xinjiang Uygur Autonomous Region	3660.06	2211.82	2507.36	2643.38	4479.91	6141.01	6310.47	7595.52	5513.53	6224.03	6211.63
Yunnan	2783.55	1847.98	1984.24	2062.05	3090.83	3881.62	3931.97	5154.04	3554.55	5743.7	7573.97
Zhejiang	12947.3	10493.3	11128.5	14970	21325.2	41323.2	41216	47310.3	33236	46902.9	66931.5

## Sheet: Insurance
Insurance income (in hundred thousand yuan)												Insurance expenses (in hundred thousand yuan)
Region Year	2010	2011	2012	2013	2014	2015	2016	2017	2018	2019	2020	2010	2011	2012	2013	2014	2015	2016	2017	2018	2019	2020
Beijing Municipality	366.63	430.8	512.61	558.06	451.61	574.05	600.12	638.74	777.21	815.78	993.66	232.87	285.37	457.79	450.22	427.12	449.29	568.73	510.3	599.07	764.39	860.09
Tianjin Municipality	35.68	57.42	93.5	165.49	196.87	256.5	292.75	384.07	497.91	511.27	609.32	34.47	29.73	58.06	74.96	88.89	124.25	199.56	239.04	300.2	413.57	428.66
Hebei Province	653.28	760.47	1286	1682.9	1790.25	2201.96	2287.1	2575.44	3074.58	3651.05	4942.9	208.47	186.75	576.59	866.03	868.88	1724.76	1302.31	1176.03	1662.55	1935.66	2807.1
Shanxi Province	58.22	259.26	390.68	472.72	573.75	566.13	636.18	778.04	941.86	1148.98	1552.27	97.15	74.41	131.6	273.77	181.05	431.62	380.45	462.58	677.15	1087.23	1578.07
Inner Mongolia Autonomous Region	1488.66	1700.13	1920.62	2784.19	3002.72	3135.26	3206.35	3253.55	3546.11	3964.36	4394.66	977.82	1007.26	1103.34	1511.6	1490.13	1679.28	1772.25	4324.79	2464.08	2243.22	3103.83
Liaoning Province	222.65	546.46	691.8	1001.64	997.21	1407.86	1569.14	1731.7	2045.46	2509.06	3259.86	334.03	232.94	358.18	275.07	1287.62	1566.56	837.19	1018.72	996.45	1569.13	2083.53
Jilin Province	802.5	800.68	883.31	926.94	921.21	1107.7	1482.84	1725.51	2024.22	2279.41	2693.35	408.04	382.67	501.79	474.74	565.19	723.98	1004.16	1032.37	1012.18	1345.12	1718.49
Heilongjiang Province	1441.58	1640.59	2215.89	2832.96	2605.6	2894.8	9873.11	3546.13	3968.71	4327.78	5119.58	869.25	485.03	1131.78	3246.55	1801.28	1904.99	2416.06	2737.42	2802.85	6245.16	4625.78
Shanghai Municipality	239.25	568.51	457.82	511.19	634.24	807.28	642.17	684.71	739.79	866.05	823.41	119.85	274.05	411.81	300.04	385.47	395.74	292.41	316.92	426.96	737.11	673.03
Jiangsu Province	674.93	889.71	1188.94	1572.61	1619.41	1651.94	1694.18	1755.68	1888.84	3512.97	4462.06	281.5	310.03	522.72	615.35	805.69	923.63	1252.65	1003.64	1497.95	2218.9	2716.99
Zhejiang Province	171.28	233.51	408.27	524.59	613.54	710.32	681.39	755.24	881.95	996.16	1185.45	121.8	122.78	164.03	301.01	278.36	367.26	470.87	514.66	645.43	1028.37	958.57
Anhui Province	1247.33	1383.15	1755.87	1866.2	1874.99	1951.92	2196.46	2421.23	2632.95	2707.4	3334	985.14	787.14	979.75	1344.43	1027.47	1072.34	2611.59	1647.18	2130.81	1993.18	3631.71
Fujian Province	174.18	242.67	307.53	358.68	416.5	443.95	442.09	494.16	560.2	608.23	717.26	135.43	83.25	121.61	213.5	202.38	274.87	617.68	361.03	443.64	512.38	477.23
Jiangxi Province	360.73	490.92	622.78	661.93	738.49	772.74	811.05	1030.38	1427.87	1623.45	2063.29	244.68	225.03	326.23	380.92	435.97	413.43	551.23	560.25	690.39	878.11	1135.81
Shandong Province	217.44	283.27	807.09	933.71	878.6	1652.93	1864.92	2203.03	2641.05	3357.7	4127.06	200.31	153.26	772.11	1005.02	347.81	811.2	880.46	1810.32	2886.61	2655.67	2546.37
Henan Province	178.81	428.12	1178.74	1546.61	1139.15	1740.67	2791.33	3441.36	4567.25	4822.64	5587.18	349.19	203.7	401.83	737.64	666.32	828.56	1498.75	2312.45	2788.72	3343.37	2927.31
Hubei Province	504.63	535.59	647.09	689.04	667.46	646.32	559.41	923.13	1188.66	1648.09	2204.39	339.78	255.41	332.02	476.89	456.49	384.1	574.57	594.16	1033.78	1204.75	1454.16
Hunan Province	1069.89	1358.67	1593.76	1746.68	2016.12	2369.49	2641.56	3141.86	3465	4018.53	4499.45	809.2	721.54	972.51	1299.04	1299.93	1384.62	1557.23	1999.6	1951.17	2603.38	3140.23
Guangdong Province	107.9	190.09	433.38	651.65	846.24	906.63	1083.74	1295.57	1549.48	1880.93	2669.98	105.47	89.25	230.47	363.04	373.69	499.42	436.76	880.59	1010.74	1330.15	1402.35
Guangxi Zhuang Autonomous Region	74.54	83.14	129.62	276.4	497.48	634.13	888.22	1253.07	1688.45	1923.54	2516.05	71.49	53.71	95.44	128.78	395.36	525.91	529.16	528.16	830.9	1793.85	1334.48
Hainan Province	68.65	96.79	163.04	299.04	322.06	360.33	371.18	462.31	840.36	976.67	1159.33	46.38	110.15	59.69	83.08	508.45	202.25	382.44	274.35	471.93	700.84	842.46
Chongqin Municipality	67.11	154.33	190.04	264.73	229.03	304.29	314.15	410.77	618	620.03	696.73	50.75	70.8	101.05	164.87	154.84	192.15	218.83	278.15	392.13	673.86	511.18
Sichuan Province	1222.4	1762.59	2317.78	2733.93	2768.19	2948.67	3124.93	3547.68	3770.32	2695.69	3351.81	826.58	703.71	843.53	1147.05	1342.47	1689.91	1683.69	2235.46	2666.4	3180.16	2766.9
Guizhou Province	9.19	21.19	68.76	161.93	439.8	518.94	646.17	829.67	1189.82	1363.53	1669.78	17.36	13.11	22.9	71.29	110.32	198.92	267.29	332.2	619.73	894.99	951.43
Yunnan Province	341.69	605.48	712.87	1030.54	1106.38	1195.1	1172.5	1174.05	1188.03	1646.02	1767.24	277.85	266.63	410.37	605.12	823.29	648.86	788.5	793.01	1109.6	1069.59	1431.96
Tibet Autonomous Region	8.17	95.24	86.3	94.48	92.27	173.42	229.39	350.22	563.73	715.2	853.49	1.56	13.56	33.53	33.22	30	49.67	172.18	333.43	483.03	557.29	853.34
Shaanxi Province	60.21	159.5	309.38	539.47	567.66	540.45	648.24	748.41	1113.05	1418.96	1796.9	121.73	68.06	110.88	229.3	215.02	326.84	325.26	426.3	560.64	710.08	1294.85
Gansu Province	55.6	165.8	378.29	573.01	676.49	769.24	844.21	925.33	1152.97	1669.82	1912.48	43.62	42.25	195.42	306.9	388.31	522.94	686.49	633.64	757.89	1181.44	1571.85
Qinghai Province	12.45	69.44	88.62	125.07	140.61	208.03	280.89	334.87	514.91	809.5	941.43	12.37	15.03	72.05	82.56	70.66	148.39	281.25	301.48	384.81	523.59	637.56
Ningxia Hui Autonomous Region	51.09	67.18	154.54	246.35	309	328.65	396.08	536.47	698.08	829.47	836.7	25.9	38.96	105.35	125.23	226.77	197.16	382.11	359.96	532.81	576.38	622.78
Xinjiang Uygur Autonomous Region	1386.41	1523.6	1923.33	2629.51	3182.45	3505.2	3614.69	3992.4	4850.94	6683.46	7869.57	852.35	815.71	1308.83	1775.65	2709.02	2477.11	2738.44	2698.25	3736.1	5774.78	6803.18

## Sheet: IaIPC
Investment amount for industrial pollution control (in hundred million yuan)
Region Year	2010	2011	2012	2013	2014	2015	2016	2017	2018	2019	2020
Beijing Municipality	1.93	1.09	3.28	4.28	7.6	10	9.88	15.67	1.94	0.73	0.5122
Tianjin Municipality	16.47	15.28	12.56	14.84	22.1	24.01	10.36	7.83	7.24	12.59	7.4511
Hebei Province	10.86	24.34	23.63	51.18	89	54.16	24.85	34.27	98.75	37.39	12.9336
Shanxi Province	27.96	27.95	32.33	55.56	31.1	27.87	30.07	51.52	38.72	42.6	28.491
Inner Mongolia Autonomous Region	13.24	31.02	18.97	62.67	77.5	43.89	40.62	42.12	34.13	25.44	15.4407
Liaoning Province	14.77	11.6	11.94	9.37	38.2	19	19.39	13.05	6.92	12.15	9.802
Jilin Province	6.34	6.56	5.73	27.69	16.4	12.12	9.84	9.07	2.83	6.78	0.8063
Heilongjiang Province	4.95	10.09	3.93	20.7	17.8	19.34	17.38	9.12	7.31	3.19	4.0805
Shanghai Municipality	9.41	6.36	11.59	5.21	17.8	21.18	51.95	44.82	8.08	29.94	9.0711
Jiangsu Province	18.6	31.01	39.01	59.38	48.5	62.17	74.78	44.8	81.17	59.99	53.1335
Zhejiang Province	11.96	17.84	28.3	57.66	67.6	58.6	60.19	36.9	35.31	34.07	50.5097
Anhui Province	5.89	9.28	12.74	41.32	17.6	17.95	41.55	25.9	19.9	27.05	24.3546
Fujian Province	15.33	14.26	23.76	38.4	42.4	44.69	22.63	14.74	16.42	12.76	17.5766
Jiangxi Province	6.38	6.62	3.95	15.52	12.3	14.78	10.45	10.64	20.52	20.12	9.3009
Shandong Province	45.68	62.45	67.06	84.35	141.6	94.59	126.41	113.1	67.51	95.43	51.9487
Henan Province	12.51	21.37	14.83	43.97	55.5	33.01	65.15	50.46	33.83	42.48	14.4548
Hubei Province	27.74	9.29	14.9	25.17	26.3	15.8	36.91	17.46	13.74	13.39	19.8108
Hunan Province	13.79	9.7	17.96	23.37	17.3	26.14	12.7	8.61	7.05	5.48	3.3508
Guangdong Province	31.06	16.64	28.1	32.46	37.9	34.71	26.48	42.03	27.35	31.7	23.547
Guangxi Zhuang Autonomous Region	9.28	8.62	8.56	18.32	17.9	24.72	13.04	7.58	5.83	4.86	3.5534
Hainan Province	0.44	2.75	4.83	3.51	5.6	1.32	1.61	3.43	0.36	0.63	0.0476
Chongqin Municipality	7.75	4.94	3.82	7.89	5	5.99	3.71	6.07	4.91	3.75	4.0176
Sichuan Province	7.16	16.65	11.06	18.84	23.2	11.83	11.6	12.69	16.31	12.33	24.4414
Guizhou Province	6.81	13.2	12.47	19.56	18.5	10.7	5.69	5.34	6.61	8.96	15.4911
Yunnan Province	10.63	13.73	19.73	23.89	24.4	21.59	12.72	5.96	9.87	11.93	14.2339
Shaanxi Province	33.65	23.72	27.13	41.76	33.4	27.99	19.49	17.23	16.78	29.46	19.4957
Gansu Province	14.65	10.53	21.1	18.21	17.6	4.05	10.97	7.5	6.72	4.88	3.3844
Qinghai Province	0.97	2.79	2.19	3.05	7.5	4.93	9.62	1.53	2.31	3.89	0.2897
Ningxia Hui Autonomous Region	4.09	3.87	6.92	16.55	27.3	10.43	24.21	8.56	7.91	6.23	6.0458
Xinjiang Uygur Autonomous Region	6.68	10.63	7.91	22.01	31.7	15.83	14.64	13.48	14.86	14.96	6.4729

## Sheet: IaECEP
Investment amount for energy conservation and environmental protection (in ten thousand yuan)
Region Year	2010	2011	2012	2013	2014	2015	2016	2017	2018	2019	2020
Beijing Municipality	608541	945100	1135370	1381672	2133553	3032600	3633800	4584403	3994452	3088057	2369000
Tianjin Municipality	270990	322400	384869	484370	579312	731000	656300	1102158	664557	2422857	607200
Hebei Province	1151556	1054800	1279295	1718643	1934322	2827200	2628000	3534535	4335468	5024972	5092700
Shanxi Province	823735	821800	881725	981575	952555	994600	1155400	1288667	1702941	2261475	2602800
Inner Mongolia Autonomous Region	1079897	1175500	1315865	1321085	1427534	1752500	1593900	1436651	1627228	1544824	1493700
Liaoning Province	774426	742000	932663	1085925	1060954	1167900	872400	1065333	942119	1297274	979400
Jilin Province	715473	1024200	1138468	1268326	1403017	1177000	1221400	1151197	1207852	1479673	1315300
Heilongjiang Province	889983	922700	1048634	1157524	1115668	1555200	1134400	1932040	1540926	2110589	2202700
Shanghai Municipality	473051	516200	551842	564273	773187	1043500	1344100	2246599	2333920	1840737	1818800
Jiangsu Province	1398948	1703700	1938259	2291832	2377844	3084500	2851100	2921045	3179875	3727726	3369000
Zhejiang Province	820725	781100	776980	981384	1206530	1678900	1614000	1901502	1947519	2695485	2205900
Anhui Province	647203	819600	955189	1084246	1047646	1248300	1336400	1986403	2093185	3121150	1908300
Fujian Province	397865	379500	485982	586029	617958	955700	1303500	1206481	1240388	1795465	1564200
Jiangxi Province	491411	437600	669129	741652	681277	874300	1178800	1434042	1625457	1942833	2182700
Shandong Province	1129334	1139500	1544192	2128095	1666733	2170800	2392800	2368370	2871972	3064956	2915400
Henan Province	963782	956000	1094525	1119228	1199451	1777700	1957200	2416484	3587008	3522869	2726300
Hubei Province	963058	1011100	956340	1097196	1037752	1458400	1456400	1397121	2112988	2821321	2191800
Hunan Province	908200	852600	1094342	1286696	1374932	1490000	1708500	1732822	1908937	2426823	2455800
Guangdong Province	2391606	2326200	2354391	3077778	2590367	3223300	2974500	4332336	5674059	7474388	5177600
Guangxi Zhuang Autonomous Region	639887	539000	600090	642258	839981	986800	907000	851119	794489	998405	1007400
Hainan Province	148874	239700	212315	231774	232786	315400	373100	357221	612419	649827	578400
Chongqin Municipality	690101	1008100	1286852	1145459	1055083	1407300	1362000	1549499	1601883	1729521	1797100
Sichuan Province	1129947	1158000	1359422	1599491	1686939	1693100	1663500	1977468	2269045	2670062	2640200
Guizhou Province	543197	554500	657310	664429	853406	964900	1270900	1253936	1343812	1885300	1461500
Yunnan Province	864060	958600	1011156	1052946	1088821	1340800	1501300	1794849	1698051	2051577	1639700
Tibet Autonomous Region	117746	160500	236654	172143	292349	568300	330500	466393	449338	409062	489300
Shaanxi Province	828806	961300	941427	1097656	1125076	1507700	1267900	1625188	1760158	2454839	1903400
Gansu Province	683070	849900	720006	698222	732115	953500	952500	1021976	1278221	1065160	1140300
Qinghai Province	361484	417600	439919	667797	567286	873600	734100	609256	635099	693826	735100
Ningxia Hui Autonomous Region	307857	352300	353727	329285	345962	454900	366900	576074	723808	540388	494800
Xinjiang Uygur Autonomous Region	510155	536700	641211	689919	708598	715100	650700	546583	943276	878639	825900

## Sheet: Carbon emissions
Carbon emissions (in ten thousand metric tons)
Region Year	2009	2010	2011	2012	2013	2014	2015	2016	2017	2018	2019	2020
Beijing Municipality	3433.34	3457.8	3195.43	3153.41	2790.38	2816.65	2530.59	2272.77	2197.32	2155.66	2122.01	1659.19
Tianjin Municipality	4156.67	5020.81	5502.18	5528.32	5659.95	5421.79	5242.52	4885.08	4776.21	4854.83	4862.54	4627.99
Hebei Province	21313.6	22930.5	25926.3	26240.6	26251.4	24917.8	25916	25916.9	25696.2	26153.7	26062.4	25845.3
Shanxi Province	18246.4	19488.3	21447.1	22391	22924.3	23440.4	26742.1	26439.2	27855.2	29874.6	31321.8	32680.6
Inner Mongolia Autonomous Region	15389.6	16980.9	21273.5	22125.4	21545.1	22068.4	21923.2	22129.9	23241.8	26660.7	29603.1	31275.1
Liaoning Province	17051.1	18675.8	19866.9	20457.5	19459.4	19458	18935.9	19170.4	19671.3	20850.3	22712.2	23210.8
Jilin Province	6265.41	6971.99	8010.87	7900.09	7558.81	7500.14	6377.47	6267.5	6212.62	6426.5	6626.65	6439.56
Heilongjiang Province	8700.84	9458.87	10156.1	10639.7	9934.19	10070.4	9220.61	9283.31	9258.03	9497	9992.13	9992.71
Shanghai Municipality	6675.84	7259.88	7428.83	7266.93	7549.96	6849.01	6817.93	6805.96	6920.37	6755.84	6952.84	6573.54
Jiangsu Province	16637.8	18581.5	21387.7	21750.1	22172.2	22008.9	22613.6	23527.6	22954.9	22515.1	23002.7	22118.8
Zhejiang Province	11130.2	11874.7	12523.1	12132	12130.7	11890.4	12020.3	11883.9	12390	12027.3	12220	13318.1
Anhui Province	8359.67	8849.37	9461.81	9875.66	10644.5	10946.9	10972.9	10937.5	11280.5	11696.7	11765.9	12034.5
Fujian Province	5730.62	6236.63	7114.79	7050.08	6786.74	7726.07	7444.97	6947.94	7340.88	8160.5	8685.26	8671.63
Jiangxi Province	4200.02	4885.82	5390.28	5395.21	5758.7	5855.64	6084.88	6143.36	6259.04	6523.95	6659.99	6518.39
Shandong Province	27447.9	30281.5	31885.4	33477.2	32360	34557.1	37967.3	39523.5	40408	40027.6	40892	40326.7
Henan Province	15734.8	17012.8	18742.2	17416.6	17107.4	17327.1	16266	16031	15613.2	15617.9	14379.2	14477
Hubei Province	8842.58	10132	11521.9	11511.7	9864.54	9924.4	9389.07	9326.1	9469.32	9795.5	10391.2	9302.85
Hunan Province	7789.56	8264.08	9195.27	9034.27	8697.37	8430.42	8377.44	8566.77	8650.39	8816.69	8781.41	8494.38
Guangdong Province	13918.4	15759.7	16978.8	16671.9	16443.5	16474	16443.6	16904.5	17668.5	18192.6	17911.3	18192.1
Guangxi Zhuang Autonomous Region	4028.13	4880.39	5956.84	6520.06	6448.23	6396.24	6002.28	6218.28	6573.38	6883.26	7261.55	7471.82
Hainan Province	1216.44	1318.32	1483.63	1567.09	1439.04	1600	1749.92	1717.51	1670.26	1781.4	1826.88	1776.08
Chongqin Municipality	3789.88	4173.62	4770.04	4656.03	3956.76	4213.31	3461.85	3728.63	3821.6	3827.89	3845.57	3817.68
Sichuan Province	8849.62	8875.39	9075.1	9508.19	9772.51	10015.6	8238.21	8059.33	7796.1	7509.43	8046.42	7730.13
Guizhou Province	6538.63	6591.32	7286.61	7972.58	8257.54	7958.13	7950.21	8308.79	8355.57	7619.4	7777.94	7527.51
Yunnan Province	6463.53	6830.91	7049.55	7324.16	7213.59	6472.71	5850.43	5779.01	6103.3	6735.07	6993.27	7360.72
Shaanxi Province	7851.75	9303.59	10317.1	11884.5	12607.3	13290	13060	13292.5	13689.6	13360.6	14476.9	14986.6
Gansu Province	4243.52	4734.08	5471.99	5622.83	5802.14	5841.82	5636.14	5414.61	5443.31	5697.54	5753.94	6037.73
Qinghai Province	1040.4	1039.18	1205	1428.37	1580.41	1464.61	1313.26	1561.03	1465.98	1421.03	1395.17	1300.4
Ningxia Hui Autonomous Region	3053.1	3604.15	4819.98	5149.39	5490.7	5607.49	5799.45	5724.32	7080.09	7901.58	8554.15	9107.57
Xinjiang Uygur Autonomous Region	6517.61	7275.02	8615.48	9984.25	11403	12532.5	13188.1	13833	14800.9	15411	16456	17640.1

## Sheet: GDP
GDP (in hundred million yuan)
Region Year	2010	2011	2012	2013	2014	2015	2016	2017	2018	2019	2020
Beijing Municipality	14113.6	16251.9	17879.4	19800.8	21330.8	23014.6	25669.1	28014.9	30320	35371.3	36102.6
Tianjin Municipality	9224.46	11307.3	12893.9	14442	15726.9	16538.2	17885.4	18549.2	18809.6	14104.3	14083.7
Hebei Province	20394.3	24515.8	26575	28443	29421.2	29806.1	32070.5	34016.3	36010.3	35104.5	36206.9
Shanxi Province	9200.86	11237.5	12112.8	12665.2	12761.5	12766.5	13050.4	15528.4	16818.1	17026.7	17651.9
Inner Mongolia Autonomous Region	11672	14359.9	15880.6	16916.5	17770.2	17831.5	18128.1	16096.2	17289.2	17212.5	17359.8
Liaoning Province	18457.3	22226.7	24846.4	27213.2	28626.6	28669	22246.9	23409.2	25315.3	24909.5	25115
Jilin Province	8667.58	10568.8	11939.2	13046.4	13803.1	14063.1	14776.8	14944.5	15074.6	11726.8	12311.3
Heilongjiang Province	10368.6	12582	13691.6	14454.9	15039.4	15083.7	15386.1	15902.7	16361.6	13612.7	13698.5
Shanghai Municipality	17166	19195.7	20181.7	21818.2	23567.7	25123.5	28178.7	30633	32679.9	38155.3	38700.6
Jiangsu Province	41425.5	49110.3	54058.2	59753.4	65088.3	70116.4	77388.3	85869.8	92595.4	99631.5	102719
Zhejiang Province	27722.3	32318.8	34665.3	37756.6	40173	42886.5	47251.4	51768.3	56197.2	62351.7	64613.3
Anhui Province	12359.3	15300.6	17212.1	19229.3	20848.7	22005.6	24407.6	27018	30006.8	37114	38680.6
Fujian Province	14737.1	17560.2	19701.8	21868.5	24055.8	25979.8	28810.6	32182.1	35804	42395	43903.9
Jiangxi Province	9451.26	11702.8	12948.9	14410.2	15714.6	16723.8	18499	20006.3	21984.8	24757.5	25691.5
Shandong Province	39169.9	45361.8	50013.2	55230.3	59426.6	63002.3	68024.5	72634.1	76469.7	71067.5	73129
Henan Province	23092.4	26931	29599.3	32191.3	34938.2	37002.2	40471.8	44552.8	48055.9	54259.2	54997.1
Hubei Province	15967.6	19632.3	22250.5	24791.8	27379.2	29550.2	32665.4	35478.1	39366.6	45828.3	43443.5
Hunan Province	16038	19669.6	22154.2	24621.7	27037.3	28902.2	31551.4	33903	36425.8	39752.1	41781.5
Guangdong Province	46013.1	53210.3	57067.9	62474.8	67809.9	72812.6	80854.9	89705.2	97277.8	107671	110761
Guangxi Zhuang Autonomous Region	9569.85	11720.9	13035.1	14449.9	15672.9	16803.1	18317.6	18523.3	20352.5	21237.1	22156.7
Hainan Province	2064.5	2522.66	2855.54	3177.56	3500.72	3702.76	4053.2	4462.54	4832.05	5308.93	5532.39
Chongqin Municipality	7925.58	10011.4	11409.6	12783.3	14262.6	15717.3	17740.6	19424.7	20363.2	23605.8	25002.8
Sichuan Province	17185.5	21026.7	23872.8	26392.1	28536.7	30053.1	32934.5	36980.2	40678.1	46615.8	48598.8
Guizhou Province	4602.16	5701.84	6852.2	8086.86	9266.39	10502.6	11776.7	13540.8	14806.5	16769.3	17826.6
Yunnan Province	7224.18	8893.12	10309.5	11832.3	12814.6	13619.2	14788.4	16376.3	17881.1	23223.8	24521.9
Tibet Autonomous Region	507.46	605.83	701.03	815.67	920.833	1026.39	1151.41	1310.92	1477.63	1697.82	1902.74
Shaanxi Province	10123.5	12512.3	14453.7	16205.5	17689.9	18021.9	19399.6	21898.8	24438.3	25793.2	26181.9
Gansu Province	4120.75	5020.37	5650.2	6330.69	6836.82	6790.32	7200.37	7459.9	8246.07	8718.3	9016.7
Qinghai Province	1350.43	1670.44	1893.54	2122.06	2303.32	2417.05	2572.49	2624.83	2865.23	2965.95	3005.92
Ningxia Hui Autonomous Region	1689.65	2102.21	2341.29	2577.57	2752.1	2911.77	3168.59	3443.56	3705.18	3748.48	3920.55
Xinjiang Uygur Autonomous Region	5437.47	6610.05	7505.31	8443.84	9273.46	9324.8	9649.7	10882	12199.1	13597.1	13797.6
GDP index (base year=100)
Beijing Municipality	110.3	108.1	107.7	107.7	107.3	106.9	106.794	106.74	106.6	106.1	101.2
Tianjin Municipality	117.4	116.4	113.8	112.5	110.036	109.304	109.1	103.641	103.6	104.8	101.5
Hebei Province	112.2	111.3	109.6	108.2	106.5	106.8	106.8	106.6	106.6	106.8	103.9
Shanxi Province	113.9	113	110.1	108.9	104.9	103.1	104.5	107.1	106.7	106.2	103.6
Inner Mongolia Autonomous Region	115	114.3	111.5	109	107.799	107.695	107.2	104	105.3	105.2	100.2
Liaoning Province	114.2	112.2	109.5	108.7	105.8	103	97.5	104.2	105.7	105.5	100.6
Jilin Province	113.8	113.8	112	108.3	106.5	106.3	106.9	105.3	104.5	103	102.4
Heilongjiang Province	112.7	112.3	110	108	105.609	105.659	106.1	106.356	104.7	104.2	101
Shanghai Municipality	110.3	108.2	107.5	107.7	107	106.94	106.9	106.9	106.6	106	101.7
Jiangsu Province	112.7	111	110.1	109.6	108.7	108.533	107.8	107.153	106.7	106.1	103.7
Zhejiang Province	111.9	109	108	108.2	107.624	107.959	107.551	107.764	107.1	106.8	103.6
Anhui Province	114.6	113.5	112.1	110.4	109.2	108.712	108.693	108.464	108	107.5	103.9
Fujian Province	113.9	112.3	111.4	111	109.9	109	108.4	108.1	108.3	107.6	103.3
Jiangxi Province	114	112.5	111	110.1	109.7	109.1	109	108.8	108.7	108	103.8
Shandong Province	112.3	110.9	109.8	109.6	108.7	107.951	107.6	107.36	106.4	105.5	103.6
Henan Province	112.5	111.9	110.1	109	108.859	108.3	108.144	107.8	107.6	107	101.3
Hubei Province	114.8	113.8	111.3	110.1	109.68	108.85	108.1	107.8	107.8	107.5	95
Hunan Province	114.6	112.8	111.3	110.1	109.473	108.5	108	108	107.8	107.6	103.8
Guangdong Province	112.4	110	108.2	108.5	107.764	107.996	107.504	107.543	106.8	106.2	102.3
Guangxi Zhuang Autonomous Region	114.2	112.3	111.3	110.2	108.503	108.1	107.3	107.1	106.8	106	103.7
Hainan Province	116	112	109.1	109.9	108.5	107.8	107.5	107	105.8	105.8	103.5
Chongqin Municipality	117.1	116.4	113.6	112.3	110.9	111	110.7	109.3	106	106.3	103.9
Sichuan Province	115.1	115	112.6	110	108.5	107.9	107.8	108.1	108	107.5	103.8
Guizhou Province	112.8	115	113.6	112.5	110.8	110.7	110.534	110.2	109.1	108.3	104.5
Yunnan Province	112.3	113.7	113	112.1	108.1	108.7	108.7	109.5	108.9	108.1	104
Tibet Autonomous Region	112.3	112.7	111.8	112.1	110.799	111.006	110.1	110.044	109.1	108.1	107.8
Shaanxi Province	114.6	113.9	112.9	111	109.7	107.854	107.6	108	108.3	106	102.2
Gansu Province	111.8	112.52	112.6	110.8	108.885	108.08	107.6	103.561	106.3	106.2	103.9
Qinghai Province	115.3	113.5	112.3	110.8	109.2	108.2	108	107.3	107.2	106.3	101.5
Ningxia Hui Autonomous Region	113.5	112.1	111.5	109.8	108	108.004	108.1	107.8	107	106.5	103.9
Xinjiang Uygur Autonomous Region	110.6	112	112	111	110	108.8	107.6	107.6	106.1	106.2	103.4

## Sheet: Year-end employment level
Number of employed persons at year-end (in ten thousand)
Region Year	2009	2010	2011	2012	2013	2014	2015	2016	2017	2018	2019	2020
Beijing Municipality	998.3	1031.6	1069.7	1107.3	1141	1156.7	1186.1	1220.1	1246.75	1237.81	1273	1259.38
Tianjin Municipality	507.257	520.784	539.678	559.257	579.546	600.571	622.359	644.938	639.514	639.514	639.514	639.514
Hebei Province	3792.49	4135	4087	4063	4032	3978	3927	3871	3795	3739	3702	3671
Shanxi Province	1599.65	1802	1817	1834	1855	1842	1827	1832	1812	1789	1762	1738
Inner Mongolia Autonomous Region	1142.5	1398	1388	1379	1370	1360	1351	1326	1317	1304	1272	1242
Liaoning Province	2277.1	2317.5	2364.88	2423.82	2518.88	2562.23	2409.89	2301.16	2284.7	2260.6	2238.43	2231
Jilin Province	1297.3	1563.98	1524.99	1489.99	1457	1427.01	1399	1367.99	1339	1314.01	1286	1261
Heilongjiang Province	1877	1827.62	1870.72	1914.83	1914.83	1946	1825	1776	1699	1635	1551	1473
Shanghai Municipality	929.239	924.718	926.328	927.94	929.555	929.555	929.555	929.555	929.555	929.555	929.555	929.555
Jiangsu Province	4726.54	4724.68	4749.23	4770.54	4791.9	4812.82	4832.5	4850.22	4872.8	4886.9	4903.2	4893
Zhejiang Province	3288.29	3352	3385	3407	3436	3459	3505	3552	3613	3691	3771	3857
Anhui Province	3988	4050	4120.9	4206.8	4275.9	4311	4342.1	4361.6	4377.9	4385.3	4384	3243
Fujian Province	2069	2114	2181	2202	2210	2219	2255	2248	2236	2222	2210	2206
Jiangxi Province	2445.2	2388	2378	2364	2362	2348	2338	2332	2317	2295	2278	2264
Shandong Province	5844.7	5940	5915	5892	5840	5798	5773	5728	5693	5621	5561	5510
Henan Province	5948.78	5156	5129	5110	5094	5082	5075	5052	5029	4992	4934	4884
Hubei Province	3622	3375	3387	3398	3404	3408	3398	3385	3379	3377	3375	3261
Hunan Province	3935.21	3982.73	4005.03	4019.31	4036.45	4044.13	3980.3	3920.41	3817.22	3738.58	3666.48	3280
Guangdong Province	5688.62	6051	6087	6171	6273	6428	6566	6703	6858	6960	6995	7039
Guangxi Zhuang Autonomous Region	2848	2666	2655	2632	2612	2600	2595	2583	2566	2562	2558	2558
Hainan Province	424.56	457.65	465.21	475.9	490.56	504.1	510.76	513.14	525.87	535.5	536.11	540.97
Chongqin Municipality	1513	1551.03	1587.04	1605.89	1618.69	1632.12	1647.41	1658.32	1659.33	1663.23	1668.16	1676.01
Sichuan Province	4756.62	4677	4650	4635	4634	4638	4652	4657	4667	4690	4714	4745
Guizhou Province	1841.92	1779	1772	1780	1796	1820	1842	1859	1881	1886	1888	1892
Yunnan Province	2684.8	2794	2844	2835	2835	2859	2823	2855	2831	2822	2812	2806
Shaanxi Province	2060	2083	2087	2091	2090	2101	2107	2111	2111	2112	2114	2105
Gansu Province	1488.63	1397	1379	1358	1352	1348	1346	1341	1337	1337	1333	1331
Qinghai Province	303.26	307.65	309.18	310.89	314.21	317.3	321.41	324.28	326.97	329.26	330.2	279
Ningxia Hui Autonomous Region	328.5	342	347	344	345	344	343	343	344	345	343	344
Xinjiang Uygur Autonomous Region	866.15	1213	1235	1246	1260	1265	1292	1320	1336	1331	1343	1356

[truncated: 6 more sheets: Energy consumption, Fixed asset investment amount, fiscal, R&D investment, Human capital, Per capita road area]
